# Supplementary material for: Escalation of Ethanol Drinking in Mice Is Associated With Neurochemical Changes in the Dorsal Striatum
Source: Addict Biol. 2025 Nov 25;30(12):e70101. doi: 10.1111/adb.70101 (PMC12646714; doi:10.1111/adb.70101)
Supplement: Supplementary file 8 — Data S2 Supporting Information. [file ADB-30-e70101-s001.xlsx]

## Sheet: Sheet1
mouse_ID	date_BL	TE_BL	timepoint_BL	Ala_Conc_BL	Ala_over_Cr_BL	Ala_SD_BL	Asp_Conc_BL	Asp_over_Cr_BL	Asp_SD_BL	GABA_Conc_BL	GABA_over_Cr_BL	GABA_SD_BL	Gln_Conc_BL	Gln_over_Cr_BL	Gln_SD_BL	Glu_Conc_BL	Glu_over_Cr_BL	Glu_SD_BL	GPC_Conc_BL	GPC_over_Cr_BL	GPC_SD_BL	Ins_Conc_BL	Ins_over_Cr_BL	Ins_SD_BL	Lac_Conc_BL	Lac_over_Cr_BL	Lac_SD_BL	NAA_Conc_BL	NAA_over_Cr_BL	NAA_SD_BL	Tau_Conc_BL	Tau_over_Cr_BL	Tau_SD_BL	GPC_p_PCh_Conc_BL	GPC_p_PCh_over_Cr_BL	GPC_p_PCh_SD_BL	NAA_p_NAAG_Conc_BL	NAA_p_NAAG_over_Cr_BL	NAA_p_NAAG_SD_BL	Cr_p_PCr_Conc_BL	Cr_p_PCr_over_Cr_BL	Cr_p_PCr_SD_BL	glu_over_GABA_BL	glu_over_GABA_SD_BL	glu_over_GABA_Conc_BL	glu_over_GABA_Conc_SD_BL	glu_over_gln_BL	glu_over_gln_SD_BL	vent_vol_in_MRS_vox_uL_BL
PV01	20230320	25	baseline	2.91854	0.217	37	1.6045	0.119	64	2.0773	0.155	29	13.7959	1.027	8	25.3032	1.883	5	1.66025	0.124	26	19.6011	1.459	5	4.86423	0.362	20	3.95048	0.294	18	16.4093	1.221	9	3.05057	0.227	5	3.95048	0.294	18	13.4388	1	5	12.1484	29	12.1808	29	1.8335	8	2.0576
PV03	20230320	25	baseline	2.34932	0.298	19	4.79774	0.608	21	2.81534	0.357	20	14.1502	1.792	6	15.1411	1.918	5	2.94647	0.373	3	7.0219	0.889	9	4.44961	0.564	13	8.18332	1.036	4	4.4872	0.568	17	2.94647	0.373	3	8.18332	1.036	4	7.89542	1	4	5.37255	20	5.37809	20	1.07031	6	2.7244
PV04	20230322	25	baseline	1.7452	0.061	98	18.396	0.641	12	0	0	999	15.423	0.537	7	29.0682	1.012	5	0	0	999	21.6231	0.753	6	0	0	999	17.704	0.617	4	31.2593	1.089	6	7.03344	0.245	5	17.704	0.617	4	28.7122	1	3		999		999	1.88454	7	1.9528
PV05	20230322	25	baseline	0	0	999	0.428401	1.284	16	0	0	999	0.925684	2.776	13	0.616827	1.849	14	0.0631047	0.189	16	0.746591	2.239	13	0	0	999	0	0	999	1.77804	5.333	13	0.0631047	0.189	16	0.274639	0.823	14	0.3333	1	13		999		999	0.666066	14	4.0723
PV06	20230322	25	baseline	4.50804	0.203	20	3.94448	0.177	46	3.48366	0.157	30	13.3142	0.598	9	34.4888	1.55	4	2.96325	0.133	18	19.7246	0.886	5	8.01305	0.36	22	8.13003	0.365	12	19.6187	0.882	8	6.18226	0.278	3	8.13003	0.365	12	22.2511	1	4	9.87261	30	9.90015	30	2.59197	9	4.1008
PV07	20230405	25	baseline	0.520791	0.252	37	1.08416	0.526	25	0.333156	0.162	46	2.00876	0.974	12	2.9198	1.416	9	0.1123	0.0051	999	3.19072	1.547	6	1.80241	0.874	13	1.41545	0.686	10	0.931153	0.451	27	0.785163	0.381	4	1.60542	0.778	10	2.06257	1	5	8.74074	46	8.76404	46	1.4538	12	5.7536
PV08	20230405	25	baseline	0.418152	0.175	24	1.00507	0.42	24	0.246046	0.103	53	1.91949	0.803	9	3.77883	1.58	5	0	0	999	2.36772	0.99	6	0.456584	0.191	58	1.88983	0.79	4	2.06152	0.862	8	0.8409	0.352	3	1.88983	0.79	4	2.39153	1	3	15.3398	53	15.3582	53	1.96762	9	1.9385
PV09	20230405	25	baseline	0.79958	0.262	22	1.6172	0.529	21	0.623423	0.204	31	2.17102	0.711	11	4.32529	1.416	6	0.603229	0.197	22	2.54138	0.832	7	0.509566	0.167	89	2.29047	0.75	4	2.28531	0.748	10	1.17767	0.385	3	2.29047	0.75	4	3.05567	1	4	6.94118	31	6.93797	31	1.99156	11	2.9244
PV10	20230406	25	baseline	0.653197	0.21	21	0.748982	0.241	39	0.905108	0.291	17	2.6284	0.844	7	4.62555	1.486	4	0	0	999	3.90062	1.253	4	1.65873	0.533	22	2.4862	0.799	4	4.47153	1.436	5	1.00638	0.323	3	2.4862	0.799	4	3.11281	1	3	5.10653	17	5.11049	17	1.76066	7	2.2957
PV11	20230406	25	baseline	0.310786	0.201	44	0.115554	0.075	190	0.351668	0.227	35	1.61651	1.045	15	2.62771	1.698	10	0.244457	0.158	40	1.88307	1.217	10	1.79839	1.162	8	1.27318	0.823	8	0.511024	0.33	44	0.686233	0.443	5	1.27318	0.823	8	1.54767	1	6	7.48018	35	7.47212	35	1.62488	15	1.8909
PV12	20230406	25	baseline	0.603225	0.227	28	1.5889	0.597	21	0.366802	0.138	50	2.09651	0.787	11	4.52071	1.697	6	0.883542	0.332	16	2.87444	1.079	7	1.0626	0.399	29	1.94397	0.73	6	1.70841	0.641	16	0.934824	0.351	4	1.94397	0.73	6	2.66323	1	5	12.2971	50	12.3246	50	2.15629	11	3.3197
PV13	20230411	25	baseline	0.363284	0.116	45	1.46733	0.467	21	0.560673	0.178	29	2.24934	0.716	10	4.49692	1.431	5	0.196058	0.062	75	4.0427	1.287	5	1.28014	0.407	23	2.82155	0.898	4	4.17888	1.33	6	1.02376	0.326	3	2.82155	0.898	4	3.14181	1	4	8.03933	29	8.02057	29	1.9986	10	4.01
PV14	20230411	25	baseline	0.321	0.165	50	0.377573	0.194	67	0.644515	0.331	21	1.87613	0.964	10	3.33949	1.716	6	0.199892	0.103	114	2.28514	1.174	7	1.08243	0.556	15	1.96875	1.012	5	2.07561	1.067	10	0.785738	0.404	4	1.96875	1.012	5	1.94612	1	5	5.18429	21	5.1814	21	1.78008	10	2.0528
PV15	20230411	25	baseline	0.731526	0.362	22	1.1902	0.59	21	0.670166	0.332	21	2.00179	0.992	10	3.36824	1.669	6	0.369897	0.183	53	2.90521	1.439	5	1.23546	0.612	23	1.75679	0.87	5	1.67019	0.827	13	0.841189	0.417	4	1.75679	0.87	5	2.01877	1	5	5.02711	21	5.02597	21	1.68246	10	3.3626
PV16	20230413	25	baseline	0.354368	0.136	43	0.873548	0.335	35	0.517412	0.199	35	1.83061	0.703	13	2.50974	0.963	11	0.740549	0.284	16	2.01398	0.773	9	0.707852	0.272	27	0.775014	0.298	19	1.67551	0.643	17	0.881501	0.338	4	1.58007	0.607	7	2.60518	1	5	4.8392	35	4.85056	35	1.36984	13	3.88
PV18	20230413	25	baseline	0.740603	0.376	18	1.42861	0.725	18	0.443586	0.225	32	1.961	0.995	10	2.64772	1.343	8	0.213387	0.108	77	2.13301	1.082	8	0	0	999	1.52216	0.772	6	1.71572	0.87	13	0.779832	0.396	4	1.52216	0.772	6	1.97135	1	5	5.96889	32	5.9689	32	1.34975	10	3.04
PV20	20230419	25	baseline	0.299985	0.13	36	1.71476	0.741	12	0.470719	0.203	26	2.23963	0.968	7	3.75789	1.624	5	0.199554	0.086	69	2.24618	0.971	6	0.88249	0.381	16	1.57547	0.681	5	2.50948	1.084	6	0.833584	0.36	3	1.84576	0.798	5	2.3143	1	3	8	26	7.9833	26	1.67769	7	3.48
PV22	20230420	25	baseline	0.837609	0.198	14	2.40325	0.568	13	1.31596	0.311	12	4.11349	0.972	5	7.24526	1.713	3	0	0	999	4.59684	1.087	4	0.08256	0.02	484	3.21684	0.76	3	6.84197	1.617	4	1.371	0.324	2	3.21684	0.76	3	4.23057	1	3	5.50804	12	5.5057	12	1.76235	5	7.8111
PV23	20230420	25	baseline	0.317271	0.072	33	2.59613	0.588	11	1.21327	0.275	13	3.50629	0.794	5	6.35315	1.439	3	0	0	999	4.41303	0.999	4	1.96201	0.444	8	2.93143	0.664	3	5.47732	1.24	3	1.52925	0.346	2	3.17013	0.718	3	4.41603	1	2	5.23273	13	5.23638	13	1.81234	5	2.9006
PV24	20230420	25	baseline	0.488345	0.148	25	1.58391	0.479	19	0.813297	0.246	19	1.89234	0.572	10	4.57915	1.385	4	0	0	999	4.08025	1.234	4	1.9286	0.583	11	2.62302	0.793	3	4.4534	1.347	5	1.08638	0.329	3	2.62302	0.793	3	3.30689	1	3	5.63008	19	5.63036	19	2.42133	10	5.1344
PV25	20230425	25	baseline	0.905888	0.16	22	2.82613	0.498	13	0.521059	0.092	39	2.2773	0.401	10	5.62796	0.992	5	0	0	999	5.51949	0.973	4	2.51202	0.443	12	4.36587	0.769	3	7.29135	1.285	4	1.51632	0.267	3	4.36587	0.769	3	5.67395	1	3	10.7826	39	10.801	39	2.47382	10	3.26
PV27	20230425	25	baseline	0.022629	0.00016	999	1.88125	0.451	18	1.13493	0.272	16	3.36127	0.805	6	6.48016	1.552	4	0	0	999	4.44007	1.064	4	2.02834	0.486	12	3.42873	0.821	3	5.20249	1.246	4	1.39908	0.335	2	3.42873	0.821	3	4.17461	1	3	5.70588	16	5.70974	16	1.92795	6	3.3626
PV29	20230425	25	baseline	0.56885	0.168	19	1.86576	0.551	12	1.04602	0.309	13	3.27089	0.966	6	5.99439	1.77	3	0.329146	0.097	42	3.19173	0.942	4	1.56747	0.463	8	2.53746	0.749	3	3.91934	1.157	4	1.26873	0.374	2	2.91625	0.861	4	3.38761	1	2	5.72816	13	5.73065	13	1.8323	6	4.2818
PV30	20230426	25	baseline	0.660157	0.145	19	1.50422	0.33	16	1.54066	0.338	10	4.52568	0.993	4	6.97459	1.53	3	0.35914	0.079	32	3.04184	0.667	5	2.1106	0.463	7	3.45824	0.759	3	6.36865	1.397	3	1.51637	0.333	2	3.62349	0.795	4	4.55864	1	2	4.52663	10	4.52703	10	1.54079	4	3.253
PV31	20230426	25	baseline	0.493381	0.13	26	1.98203	0.524	13	1.03735	0.274	15	2.80135	0.74	7	5.84849	1.546	4	0	0	999	3.68469	0.974	4	0.282508	0.075	180	2.76598	0.731	4	5.04171	1.333	4	1.28897	0.341	2	3.10042	0.82	4	3.78364	1	2	5.64234	15	5.63789	15	2.08919	7	4.3199
PV32	20230426	25	baseline	0.482354	0.19	29	1.42855	0.564	17	0.933848	0.368	14	3.86405	1.525	5	4.79553	1.892	4	0.318088	0.125	28	2.02627	0.799	7	1.63839	0.646	12	1.89713	0.749	5	1.44469	0.57	12	0.961859	0.379	3	1.89713	0.749	5	2.53473	1	3	5.1413	14	5.13523	14	1.24066	5	6.2108
PV34	20230502	25	baseline	0.673933	0.154	15	1.1843	0.27	15	1.17556	0.268	11	5.75139	1.313	3	6.22983	1.422	3	0.211233	0.048	12	3.27651	0.748	4	2.90521	0.663	5	2.97606	0.68	2	6.0982	1.392	3	1.36317	0.311	2	3.35523	0.766	3	4.37991	1	2	5.30597	11	5.29948	11	1.08302	3	3.5341
PV35	20230502	25	baseline	0.647976	0.165	18	1.85945	0.473	16	0.498654	0.127	31	5.12627	1.304	4	5.68429	1.446	3	0	0	999	3.19741	0.813	4	1.1311	0.288	15	2.82845	0.719	3	4.97056	1.264	3	1.19001	0.303	2	2.82845	0.719	3	3.9317	1	2	11.3858	31	11.3993	31	1.1089	4	4.9677
PV36	20230502	25	baseline	0.337353	0.137	33	1.15742	0.472	19	0.357923	0.146	34	2.25953	0.921	7	4.21736	1.719	4	0.0498258	0.02	296	2.84601	1.16	4	1.12999	0.461	18	1.99897	0.815	4	2.77562	1.131	6	0.853895	0.348	3	1.99897	0.815	4	2.45335	1	3	11.774	34	11.7829	34	1.86645	7	5.001
PV37	20230503	25	baseline	0.715619	0.213	19	1.94971	0.58	13	1.44644	0.43	10	3.29497	0.979	6	6.08189	1.808	3	0	0	999	4.2238	1.256	4	2.30188	0.684	7	2.78171	0.827	4	3.88553	1.155	5	1.26666	0.377	2	2.78171	0.827	4	3.36402	1	2	4.20465	10	4.20474	10	1.84678	6	3.29
PV38	20230503	25	baseline	0.964987	0.241	11	2.60463	0.65	9	1.17297	0.293	12	3.96231	0.988	4	6.64882	1.658	3	0	0	999	3.83157	0.956	3	2.90008	0.723	4	3.08433	0.769	3	5.48889	1.369	3	1.42747	0.356	2	3.44492	0.859	4	4.00977	1	2	5.6587	12	5.66839	12	1.67814	4	5.5726
PV39	20230503	25	baseline	0.360333	0.108	29	1.6817	0.504	14	1.01121	0.303	14	2.68379	0.804	7	4.56208	1.367	4	0	0	999	4.01383	1.203	3	1.17268	0.351	13	2.09267	0.627	4	4.28887	1.285	4	1.24976	0.374	2	2.19894	0.659	5	3.33741	1	2	4.51155	14	4.5115	14	1.70025	7	4.9296
PV40	20230503	25	baseline	0.72088	0.166	23	2.78231	0.639	10	1.31845	0.303	12	3.95401	0.908	5	7.32239	1.682	3	0	0	999	4.73633	1.088	4	2.25502	0.518	8	3.46252	0.795	3	5.66317	1.301	3	1.5359	0.353	2	3.46252	0.795	3	4.35313	1	2	5.55116	12	5.5538	12	1.85242	5	3.89
PV41	20230504	25	baseline	0.874094	0.123	14	3.3504	0.471	10	2.52777	0.355	8	5.49215	0.772	4	10.2872	1.446	2	0.200997	0.028	61	5.3657	0.754	3	3.14097	0.442	5	4.87674	0.686	2	9.32131	1.311	2	2.35074	0.331	1	4.99565	0.702	2	7.11211	1	1	4.07324	8	4.06969	8	1.87306	4	4.02
PV42	20230508	25	baseline	0.893093	0.225	11	1.88245	0.475	13	1.51751	0.383	9	3.603	0.91	5	5.70031	1.439	3	0	0	999	4.4007	1.111	4	2.50731	0.633	5	2.68147	0.677	3	6.838	1.726	2	1.35999	0.343	2	2.68147	0.677	3	3.96138	1	2	3.75718	9	3.75634	9	1.58132	5	3.5531
PV43	20230508	25	baseline	0.554185	0.145	21	1.596	0.418	15	1.45978	0.382	11	3.3362	0.874	6	5.51168	1.444	4	0.331446	0.087	43	3.62328	0.949	4	2.87076	0.752	4	2.88141	0.755	3	4.2347	1.109	4	1.32756	0.348	2	2.93953	0.77	4	3.81806	1	2	3.7801	11	3.77568	11	1.65217	6	4.02
PV44	20230508	25	baseline	1.20637	0.203	18	3.0464	0.512	13	2.0036	0.337	10	7.86869	1.323	4	8.86797	1.491	3	0	0	999	5.0051	0.842	5	4.96936	0.836	5	4.77006	0.802	3	7.68955	1.293	3	2.01963	0.34	2	4.77006	0.802	3	5.94619	1	2	4.42433	10	4.42602	10	1.12698	4	5.0772
PV45	20230509	25	baseline	1.19069	0.174	10	2.9498	0.43	9	2.90387	0.424	6	6.05691	0.884	4	10.9965	1.605	2	0.598592	0.087	12	5.28292	0.771	3	3.53169	0.515	3	5.48152	0.8	2	9.84753	1.437	2	2.28439	0.333	1	5.81284	0.848	2	6.85272	1	1	3.78538	6	3.78683	6	1.81561	4	5.4868
PV46	20230717	25	baseline	0.846135	0.139	13	3.42989	0.565	8	2.108	0.348	7	4.81315	0.793	4	8.90465	1.468	2	0	0	999	5.38761	0.888	3	3.15289	0.52	4	4.64419	0.766	2	8.91621	1.47	2	2.05153	0.338	1	4.64419	0.766	2	6.06568	1	1	4.21839	7	4.22421	7	1.8512	4	4.09
PV47	20230717	25	baseline	0.859759	0.202	11	1.56658	0.369	14	1.20025	0.283	12	3.45481	0.814	5	6.64626	1.565	3	0.295351	0.07	29	3.79574	0.894	3	2.9649	0.698	4	3.0372	0.715	2	5.6546	1.332	3	1.47018	0.346	2	3.06569	0.722	3	4.24665	1	2	5.53004	12	5.53742	12	1.9226	5	3.6
PV49	20230717	25	baseline	0.937457	0.177	11	2.98475	0.563	8	1.92423	0.363	8	4.93202	0.931	4	8.24216	1.556	2	0.290363	0.055	34	4.88777	0.923	3	1.31262	0.248	30	4.02129	0.759	2	6.43868	1.216	3	1.82375	0.344	1	4.31719	0.815	2	5.29659	1	1	4.2865	8	4.28335	8	1.67132	4	5.2677
PV50	20230718	25	baseline	0.715613	0.119	14	2.65558	0.441	10	1.84683	0.307	9	5.09166	0.846	4	8.66224	1.439	2	0	0	999	5.25032	0.872	3	3.15122	0.523	3	4.32644	0.719	2	9.2234	1.532	2	1.93997	0.322	1	4.59977	0.764	2	6.01976	1	1	4.6873	9	4.69032	9	1.70095	4	5.7583
PV51	20230718	25	baseline	0.710148	0.17	22	2.70281	0.647	10	1.13569	0.272	13	3.52318	0.843	5	5.54204	1.327	4	0	0	999	4.08877	0.979	3	2.73895	0.656	6	2.85685	0.684	3	5.04919	1.209	3	1.36112	0.326	2	2.93591	0.703	5	4.17777	1	2	4.87868	13	4.87987	13	1.57414	5	4.6152
PV52	20230718	25	baseline	0.642313	0.15	14	2.51491	0.586	9	1.61336	0.376	8	3.99954	0.933	4	6.81601	1.589	2	0	0	999	3.71758	0.867	3	3.0864	0.72	3	3.33941	0.779	2	5.35588	1.249	2	1.48819	0.347	1	3.62582	0.845	2	4.28862	1	2	4.22606	8	4.22474	8	1.70311	4	4.15
PV53	20230724	25	baseline	0.996378	0.193	10	1.87572	0.364	14	1.95587	0.38	8	3.97504	0.771	5	7.62767	1.48	3	0.557844	0.108	17	4.61576	0.896	3	3.21501	0.624	8	3.85755	0.749	2	6.05933	1.176	3	1.69357	0.329	2	4.11257	0.798	2	5.15266	1	2	3.89474	8	3.89988	8	1.91958	5	4.8772
PV54	20230724	25	baseline	1.21882	0.227	10	2.7041	0.504	9	1.9871	0.37	8	7.70436	1.436	3	7.9429	1.481	3	0.40383	0.075	19	3.00034	0.559	5	3.55709	0.663	4	4.18664	0.781	2	6.7163	1.252	3	1.70277	0.317	2	4.51172	0.841	3	5.36379	1	2	4.0027	8	3.99724	8	1.03134	3	5.0534
PV55	20230724	25	baseline	0.884467	0.186	11	1.91337	0.403	11	1.37574	0.29	10	3.98545	0.84	5	7.57994	1.598	3	0.381605	0.08	31	4.11518	0.868	3	2.39662	0.505	6	3.47144	0.732	2	6.45741	1.361	3	1.55138	0.327	2	3.9168	0.826	3	4.74331	1	2	5.51034	10	5.50972	10	1.90238	5	4.177
PV56	20230725	25	baseline	0.673015	0.153	13	1.59401	0.361	13	1.57081	0.356	9	3.8307	0.868	4	6.76761	1.534	3	0.413443	0.094	13	4.09339	0.928	3	2.60241	0.59	4	3.33609	0.756	2	6.02413	1.365	3	1.51462	0.343	1	3.67995	0.834	2	4.41184	1	2	4.30899	9	4.30835	9	1.76728	4	4.1913
PV57	20230725	25	baseline	0.814852	0.175	14	1.66169	0.357	15	1.39891	0.301	12	3.91385	0.841	5	7.00553	1.506	3	0.497229	0.107	27	4.36629	0.938	3	3.32522	0.715	4	3.57612	0.769	3	6.82547	1.467	3	1.54287	0.332	2	3.88689	0.835	3	4.65284	1	2	5.00332	12	5.00784	12	1.79073	5	4.9963
[truncated: 126 more columns]
