# Supplementary material for: Escalation of Ethanol Drinking in Mice Is Associated With Neurochemical Changes in the Dorsal Striatum
Source: Addict Biol. 2025 Nov 25;30(12):e70101. doi: 10.1111/adb.70101 (PMC12646714; doi:10.1111/adb.70101)
Supplement: Supplementary file 9 — Data S3 Supporting Information. [file ADB-30-e70101-s005.xlsx]

## Sheet: Sheet1
Column label	Description
mouse_ID	ID number assigned to each mouse
date_BL	date of baseline MRS session
TE_BL	echo time of BL PRESS acquisition
timepoint_BL	indicator of baseline timepoint
Ala_Conc_BL	concentration of alanine at baseline
Ala_over_Cr_BL	ratio of alanine to creatine at baseline
Ala_SD_BL	Cramer-Rao lower bound percentage for alanaine from LCModel
Asp_Conc_BL	concentration of aspartate at baseline
Asp_over_Cr_BL	ratio of aspartate to creatine at baseline
Asp_SD_BL	Cramer-Rao lower bound percentage for aspartate from LCModel
GABA_Conc_BL	concentration of GABA at baseline
GABA_over_Cr_BL	ratio of GABA to creatine at baseline
GABA_SD_BL	Cramer-Rao lower bound percentage for GABA from LCModel
Gln_Conc_BL	concentration of glutamine at baseline
Gln_over_Cr_BL	ratio of glutamine to creatine at baseline
Gln_SD_BL	Cramer-Rao lower bound percentage for glutamine from LCModel
Glu_Conc_BL	concentration of glutamate at baseline
Glu_over_Cr_BL	ratio of glutamate to creatine at baseline
Glu_SD_BL	Cramer-Rao lower bound percentage for glutamate from LCModel
GPC_Conc_BL	concentration of glycerophosphocholine at baseline
GPC_over_Cr_BL	ratio of glycerophosphocholine to creatine at baseline
GPC_SD_BL	Cramer-Rao lower bound percentage for glycerophosphocholine from LCModel
Ins_Conc_BL	concentration of myo-inositol at baseline
Ins_over_Cr_BL	ratio of myo-inositol to creatine at baseline
Ins_SD_BL	Cramer-Rao lower bound percentage for myo-inositol from LCModel
Lac_Conc_BL	concentration of lactate at baseline
Lac_over_Cr_BL	ratio of lactate to creatine at baseline
Lac_SD_BL	Cramer-Rao lower bound percentage for lactate from LCModel
NAA_Conc_BL	concentration of N-acetyl aspartate at baseline
NAA_over_Cr_BL	ratio of N-acetyl aspartate to creatine at baseline
NAA_SD_BL	Cramer-Rao lower bound percentage for N-acetyl aspartate from LCModel
Tau_Conc_BL	concentration of taurine at baseline
Tau_over_Cr_BL	ratio of taurine to creatine at baseline
Tau_SD_BL	Cramer-Rao lower bound percentage for taurine from LCModel
GPC_p_PCh_Conc_BL	concentration of total choline at baseline
GPC_p_PCh_over_Cr_BL	ratio of total choline to creatine at baseline
GPC_p_PCh_SD_BL	Cramer-Rao lower bound percentage for total choline from LCModel
NAA_p_NAAG_Conc_BL	concentration of total NAA at baseline
NAA_p_NAAG_over_Cr_BL	ratio of total NAA to creatine at baseline
NAA_p_NAAG_SD_BL	Cramer-Rao lower bound percentage for total NAA from LCModel
Cr_p_PCr_Conc_BL	concentration of total creatine at baseline
Cr_p_PCr_over_Cr_BL	ratio of total creatine to creatine at baseline
Cr_p_PCr_SD_BL	Cramer-Rao lower bound percentage for total creatine from LCModel
glu_over_GABA_BL	ratio of glu over GABA at baseline
glu_over_GABA_SD_BL	largest SD for glu or GABA at baseline
glu_over_GABA_Conc_BL	ratio of glu over GABA at baseline
glu_over_GABA_Conc_SD_BL	largest SD for glu or GABA at baseline
glu_over_gln_BL	ratio of glutamate to glutamine at baseline
glu_over_gln_SD_BL	largest SD for glu or gln at baseline
vent_vol_in_MRS_vox_uL_BL	ventricle volume overlapping MRS voxel in microliters at baseline
vent_fract_of_MRS_vox_BL	fraction of MRS voxel occupied by ventriclular CSF at baseline
vent_vol_uL_BL	ventricle volume excluding 4th ventricle at baseline in microliters
date_follow	date of followup MRS session
TE	echo time of follow up PRESS acquisition
timepoint	indicator of follow up timepoint
Ala_Conc	concentration of alanine at follow up
Ala_over_Cr	ratio of alanine to creatine at follow up
Ala_SD	Cramer-Rao lower bound percentage for alanaine from LCModel
Asp_Conc	concentration of aspartate at follow up
Asp_over_Cr	ratio of aspartate to creatine at follow up
Asp_SD	Cramer-Rao lower bound percentage for aspartate from LCModel
GABA_Conc	concentration of GABA at follow up
GABA_over_Cr	ratio of GABA to creatine at follow up
GABA_SD	Cramer-Rao lower bound percentage for GABA from LCModel
Gln_Conc	concentration of glutamine at follow up
Gln_over_Cr	ratio of glutamine to creatine at follow up
Gln_SD	Cramer-Rao lower bound percentage for glutamine from LCModel
Glu_Conc	concentration of glutamate at follow up
Glu_over_Cr	ratio of glutamate to creatine at follow up
Glu_SD	Cramer-Rao lower bound percentage for glutamate from LCModel
GPC_Conc	concentration of glycerophosphocholine at follow up
GPC_over_Cr	ratio of glycerophosphocholine to creatine at follow up
GPC_SD	Cramer-Rao lower bound percentage for glycerophosphocholine from LCModel
Ins_Conc	concentration of myo-inositol at follow up
Ins_over_Cr	ratio of myo-inositol to creatine at follow up
Ins_SD	Cramer-Rao lower bound percentage for myo-inositol from LCModel
Lac_Conc	concentration of lactate at follow up
Lac_over_Cr	ratio of lactate to creatine at follow up
Lac_SD	Cramer-Rao lower bound percentage for lactate from LCModel
NAA_Conc	concentration of N-acetyl aspartate at follow up
NAA_over_Cr	ratio of N-acetyl aspartate to creatine at follow up
NAA_SD	Cramer-Rao lower bound percentage for N-acetyl aspartate from LCModel
Tau_Conc	concentration of taurine at follow up
Tau_over_Cr	ratio of taurine to creatine at follow up
Tau_SD	Cramer-Rao lower bound percentage for taurine from LCModel
GPC_p_PCh_Conc	concentration of total choline at follow up
GPC_p_PCh_over_Cr	ratio of total choline to creatine at follow up
GPC_p_PCh_SD	Cramer-Rao lower bound percentage for total choline from LCModel
NAA_p_NAAG_Conc	concentration of total NAA at follow up
NAA_p_NAAG_over_Cr	ratio of total NAA to creatine at follow up
NAA_p_NAAG_SD	Cramer-Rao lower bound percentage for total NAA from LCModel
Cr_p_PCr_Conc	concentration of total creatine at follow up
Cr_p_PCr_over_Cr	ratio of total creatine to creatine at follow up
Cr_p_PCr_SD	Cramer-Rao lower bound percentage for total creatine from LCModel
CIE	Whether or not the mouse received ethanol vapor or room air
FSS	Whether or not the mouse received swim stress or no stress
sex	Female or male
group	description of experimental group to which the mouse was assigned
glu_over_GABA	ratio of glu over GABA at follow up
glu_over_GABA_SD	largest SD for glu or GABA at follow up
glu_over_GABA_Conc	ratio of glu over GABA at follow up
glu_over_GABA_Conc_SD	largest SD for glu or GABA at follow up
glu_over_gln	ratio of glutamate to glutamine at follow up
glu_over_gln_SD	largest SD for glu or gln at follow up
EtOH_drinking_C4_no_inj_g_per_kg	Mean 1-hour ethanol drank during the 4th week of CIE-FSS without injections g/kg
EtOH_drinking_Week_1_g_per_kg_mean	Mean 1-hour ethanol drank during the first week of the ethanol acquisition phase g/kg
EtOH_drinking_Week_6_g_per_kg_mean	Mean 1-hour ethanol drank during the last week of the ethanol acquisition phase g/kg
diff_C4_no_inj_minus_w6_no_inj	difference between cycle 4 and week 6 ethanol drinking
diff_C4_no_inj_minus_week_1	difference between cycle 4 and week 1 ethanol drinking
vent_vol_in_MRS_vox_uL	ventricle volume overlapping MRS voxel in microliters at baseline
vent_fract_of_MRS_vox	fraction of MRS voxel occupied by ventriclular CSF at baseline
vent_vol_uL	ventricle volume excluding 4th ventricle at baseline in microliters
ventricle_uL_change	change in ventricle volume (follow up - baseline)
weight_g_w10	weight of mouse at week 10 in grams
weight_g_w8	weight of mouse at week 8 in grams
weight_g_w1	weight of mouse at week 1 in grams
change_in_weight_g_10m1	change in weight between week 1 and week 10
Ala_Conc_follow_minus_BL	change in alanine concentration mM (follow up - baseline)
Ala_Conc_follow_minus_BL_pct	change in alanine concentration percent (follow up - baseline) / baseline
Ala_over_Cr_follow_minus_BL	change in alanine creatine ratio (follow up - baseline)
Ala_over_Cr_follow_minus_BL_pct	change in alanine creatine ratio percent (follow up - baseline) / baseline
Asp_Conc_follow_minus_BL	change in aspartate concentration mM (follow up - baseline)
Asp_Conc_follow_minus_BL_pct	change in aspartate concentration percent (follow up - baseline) / baseline
Asp_over_Cr_follow_minus_BL	change in aspartate creatine ratio (follow up - baseline)
Asp_over_Cr_follow_minus_BL_pct	change in aspartate creatine ratio percent (follow up - baseline) / baseline
GABA_Conc_follow_minus_BL	change in GABA concentration mM (follow up - baseline)
GABA_Conc_follow_minus_BL_pct	change in GABA concentration percent (follow up - baseline) / baseline
GABA_over_Cr_follow_minus_BL	change in GABA creatine ratio (follow up - baseline)
GABA_over_Cr_follow_minus_BL_pct	change in GABA creatine ratio percent (follow up - baseline) / baseline
Gln_Conc_follow_minus_BL	change in glutamine concentration mM (follow up - baseline)
Gln_Conc_follow_minus_BL_pct	change in glutamine concentration percent (follow up - baseline) / baseline
Gln_over_Cr_follow_minus_BL	change in glutamine creatine ratio (follow up - baseline)
Gln_over_Cr_follow_minus_BL_pct	change in glutamine creatine ratio percent (follow up - baseline) / baseline
Glu_Conc_follow_minus_BL	change in glutamate concentration mM (follow up - baseline)
Glu_Conc_follow_minus_BL_pct	change in glutamate concentration percent (follow up - baseline) / baseline
Glu_over_Cr_follow_minus_BL	change in glutamate creatine ratio (follow up - baseline)
Glu_over_Cr_follow_minus_BL_pct	change in glutamate creatine ratio percent (follow up - baseline) / baseline
GPC_Conc_follow_minus_BL	change in glycerophosphocholine concentration mM (follow up - baseline)
GPC_Conc_follow_minus_BL_pct	change in glycerophosphocholine concentration percent (follow up - baseline) / baseline
GPC_over_Cr_follow_minus_BL	change in glycerophosphocholine creatine ratio (follow up - baseline)
GPC_over_Cr_follow_minus_BL_pct	change in glycerophosphocholine creatine ratio percent (follow up - baseline) / baseline
Ins_Conc_follow_minus_BL	change in myo-inositol concentration mM (follow up - baseline)
Ins_Conc_follow_minus_BL_pct	change in myo-inositol concentration percent (follow up - baseline) / baseline
Ins_over_Cr_follow_minus_BL	change in myo-inositol creatine ratio (follow up - baseline)
Ins_over_Cr_follow_minus_BL_pct	change in myo-inositol creatine ratio percent (follow up - baseline) / baseline
Lac_Conc_follow_minus_BL	change in lactate concentration mM (follow up - baseline)
Lac_Conc_follow_minus_BL_pct	change in lactate concentration percent (follow up - baseline) / baseline
Lac_over_Cr_follow_minus_BL	change in lactate creatine ratio (follow up - baseline)
Lac_over_Cr_follow_minus_BL_pct	change in lactate creatine ratio percent (follow up - baseline) / baseline
NAA_Conc_follow_minus_BL	change in N-acetylaspartate concentration mM (follow up - baseline)
NAA_Conc_follow_minus_BL_pct	change in N-acetylaspartate concentration percent (follow up - baseline) / baseline
NAA_over_Cr_follow_minus_BL	change in N-acetylaspartate creatine ratio (follow up - baseline)
NAA_over_Cr_follow_minus_BL_pct	change in N-acetylaspartate creatine ratio percent (follow up - baseline) / baseline
Tau_Conc_follow_minus_BL	change in taurine concentration mM (follow up - baseline)
Tau_Conc_follow_minus_BL_pct	change in taurine concentration percent (follow up - baseline) / baseline
Tau_over_Cr_follow_minus_BL	change in taurine creatine ratio (follow up - baseline)
Tau_over_Cr_follow_minus_BL_pct	change in taurine creatine ratio percent (follow up - baseline) / baseline
GPC_p_PCh_Conc_follow_minus_BL	change in total choline concentration mM (follow up - baseline)
GPC_p_PCh_Conc_follow_minus_BL_pct	change in total choline concentration percent (follow up - baseline) / baseline
GPC_p_PCh_over_Cr_follow_minus_BL	change in total choline creatine ratio (follow up - baseline)
GPC_p_PCh_over_Cr_follow_minus_BL_pct	change in total choline creatine ratio percent (follow up - baseline) / baseline
NAA_p_NAAG_Conc_follow_minus_BL	change in total NAA concentration mM (follow up - baseline)
NAA_p_NAAG_Conc_follow_minus_BL_pct	change in total NAA concentration percent (follow up - baseline) / baseline
NAA_p_NAAG_over_Cr_follow_minus_BL	change in total NAA creatine ratio (follow up - baseline)
NAA_p_NAAG_over_Cr_follow_minus_BL_pct	change in total NAA creatine ratio percent (follow up - baseline) / baseline
Cr_p_PCr_Conc_follow_minus_BL	change in total creatine concentration mM (follow up - baseline)
Cr_p_PCr_Conc_follow_minus_BL_pct	change in total creatine concentration percent (follow up - baseline) / baseline
Cr_p_PCr_over_Cr_follow_minus_BL	change in total creatine creatine ratio (follow up - baseline)
Cr_p_PCr_over_Cr_follow_minus_BL_pct	change in total creatine creatine ratio percent (follow up - baseline) / baseline
glu_over_GABA_follow_minus_BL	change in glutamate to GABA ratio mM (follow up - baseline)
glu_over_GABA_follow_minus_BL_pct	change in glutamate to GABA ratio percent (follow up - baseline) / baseline
glu_over_GABA_Conc_follow_minus_BL	change in glutamate to GABA ratio mM (follow up - baseline)
glu_over_GABA_Conc_follow_minus_BL_pct	change in glutamate to GABA ratio percent (follow up - baseline) / baseline
glu_over_gln_follow_minus_BL	change in glutamate to glutamine ratio mM (follow up - baseline)
glu_over_gln_follow_minus_BL_pct	change in glutamate to glutamine ratio percent (follow up - baseline) / baseline
hrs_withdrawal	number of hours between final 1-hour ethanol drinking and follow up MRS session
